# Supplementary material for: Comparative Genomics and Gene Pool Analysis Reveal the Decrease of Genome Diversity and Gene Number in Rice Blast Fungi by Stable Adaption with Rice
Source: J Fungi (Basel). 2021 Dec 22;8(1):5. doi: 10.3390/jof8010005 (PMC8778285; doi:10.3390/jof8010005)
Supplement: Supplementary file 1 [file jof-08-00005-s001.zip]

Archive with 17 entries (17 files):
- jof-1470822-supplementary/Figure S1.tif
- jof-1470822-supplementary/Figure S10.tif
- jof-1470822-supplementary/Figure S2.tif
- jof-1470822-supplementary/Figure S3.tif
- jof-1470822-supplementary/Figure S4.tif
- jof-1470822-supplementary/Figure S5.tif
- jof-1470822-supplementary/Figure S6.tif
- jof-1470822-supplementary/Figure S7.tif
- jof-1470822-supplementary/Figure S8.tif
- jof-1470822-supplementary/Figure S9.tif
- jof-1470822-supplementary/Table S1.xlsx
- jof-1470822-supplementary/Table S2.xlsx
- jof-1470822-supplementary/Table S3.xlsx
- jof-1470822-supplementary/Table S4.xlsx
- jof-1470822-supplementary/Table S5.xlsx
- jof-1470822-supplementary/Table S6.xlsx
- jof-1470822-supplementary/Table S7.xlsx
