# Supplementary material for: Comparative Genomics and Gene Pool Analysis Reveal the Decrease of Genome Diversity and Gene Number in Rice Blast Fungi by Stable Adaption with Rice
Source: J Fungi (Basel). 2021 Dec 22;8(1):5. doi: 10.3390/jof8010005 (PMC8778285; doi:10.3390/jof8010005)
Supplement: Supplementary file 1 [file jof-08-00005-s001.zip › jof-1470822-supplementary/Table S1.xlsx]

## Sheet: Sheet1
Table S1. M. oryzae isolates used in this study.
Strain	Synonym (s)	Host	Geographic location	48 Isoa	AVRb	N&Sc	Total sequence length	Total ungapped length	Number of sequences	N50(bp)	Collection date	Number of predicted genes	Averrage gene length(aa)	GenBank assembly accession	Sequencing technology	SRA	Source/ Reference
BdJes16-1		Triticum aestivum	Bangladesh: Jessore District	•(NRL,TL)	•		41344138	40636890	7154	18877	2016	11005	484.047	GCA_001675595.1	Illumina MiSeq		11
BdMeh16-1		Triticum aestivum	Bangladesh: Mehepur District	•(NRL,TL)	•		42962175	42237240	4301	64503	2016	10793	502.93	GCA_001675605.1	Illumina MiSeq		11
BdBar16-1		Triticum aestivum	Bangladesh: Barisal	•(NRL,TL)	•		42084471	41523175	10105	12951	2016	11263	466.862	GCA_001675615.1	Illumina MiSeq		11
Py22.1		Triticum aestivum	Brazil: Parana	•(NRL,TL)	•		42437008	42430725	900	114284	2007	10742	504.706	GCA_002218425.1	Illumina MiSeq		29
Py5020		Triticum aestivum	Brazil: Parana	•(NRL,TL)	•		42670599	42659368	1386	69664	2013	10779	503.2	GCA_002218435.1	Illumina MiSeq		29
B2		Triticum aestivum	Bolivia: Okinawa Uno	•(NRL,TL)	•		41771944	41768461	1332	81851	2011	10791	502.762	GCA_002218465.1	Illumina MiSeq	•	29
B71		Triticum aestivum	Bolivia: Okinawa Uno	•(NRL,TL)	•		43625833	43240779	1787	181209	2012	10756	505.905	GCA_001675625.1	Illumina MiSeq	•	11
Br7		Triticum aestivum	Brazil: Parana	•(NRL,TL)	•		41732479	41128090	2057	73544	1990	10566	507.485	GCA_002925335.1	Illumina MiSeq		29
Br80		Triticum aestivum	Brazil	•(NRL,TL)	•		42474840	41967379	1035	134171	1991	10621	507.865	GCA_002925345.1	Illumina MiSeq		29
Br130		Triticum aestivum	Brazil: Mato Grosso do Sul	•(NRL,TL)	•		40219488	38300467	3120	46950	1990	10523	498.488	GCA_002925325.1	Illumina HiSeq		10
T25		Triticum aestivum	Brazil: Parana	•(NRL,TL)	•		42288804	41474359	1276	62883	1988	10768	503.703	GCA_002924745.1	Illumina MiSeq		29
WHTQ		Triticum aestivum	Brazil	•(NRL,TL)	•		42478152	41044336	3811	37322	unknown	10681	504.344	GCA_002924665.1	Illumina HiSeq		10
WBKY11-15	WBKY11	Triticum aestivum	USA: KY	•(NRL,LL)	•		43356274	42814506	114	3962041	2011	10930	475.186	GCA_002924685.1	Roche 454		10
P3		Triticum durum	Paraguay: Canindeyu	•(NRL,TL)	•		42620654	42190045	2473	135136	2012	10788	505.932	GCA_002924885.1	Illumina MiSeq		29
CHRF		Lolium perenne	USA: MD	•(NRL,LL)	•		42141387	41157206	1422	88761	1996	10735	505.083	GCA_002925295.1	Illumina MiSeq		29
CHW		Lolium perenne	USA: MD	•(NRL,LL)	•		40381126	39849078	1346	104795	1996	10531	508.644	GCA_002925285.1	Illumina MiSeq		29
FH		Lolium perenne	USA: MD	•(NRL,LL)	•		42932243	42932243	2071	61997	1997	11033	491.12	GCA_002925225.1	Roche 454		10
GG11		Lolium perenne	USA: KY	•(NRL,LL)	•		42564503	41635920	1462	114865	1997	10736	504.453	GCA_002925155.1	Illumina MiSeq		10
HO		Lolium perenne	USA: PA	•(NRL,LL)	•		42976410	42409960	1736	123633	1996	10786	503.876	GCA_002925105.1	Illumina MiSeq		10
LpKY97		Lolium perenne	USA: KY	•(NRL,LL)	•		42913937	41696831	1340	940778	1997	10783	503.314	GCA_002924975.1	Roche 454	•	10
PL2-1		Lolium multiﬂorum	USA: KY	•(NRL,LL)	•		42551776	41805354	811	141200	2002	10746	505.445	GCA_002924835.1	Illumina MiSeq		10
PL3-1		Lolium multiﬂorum	USA: KY	•(NRL,LL)	•		42483483	42483483	1722	72795	2002	10773	501.712	GCA_002924825.1	Roche 454		10
P-0028		Bromus tectorum	Paraguay: Itapua: Captan Miranda	•(NRL,LL)	•		42988316	42903356	1038	207207	2014	10883	503.709	GCA_002218475.1	Illumina MiSeq		29
P-0029		Bromus tectorum	Paraguay: Itapua, Captan Miranda	•(NRL,TL)	•		42445515	42394188	818	196071	2014	10691	506.793	GCA_002218485.1	Illumina MiSeq		29
KJ201		Oryza sativa	South Korea: Seoul	•(RL)	•		45096509	41716782	123	2318557	2014	10986	508.768	GCA_000376685.2	Illumina	•	30
98-06		Oryza sativa	China	•(RL)	•		42306689	41294258	284	1530397	1998	10797	505.4	GCA_000805855.1	Illumina HiSeq	•	31
IB33		Oryza sativa	USA: TX	•(RL)	•		40238383	39786552	2752	85442	unknown	10581	502.2	GCA_002925065.1	Illumina MiSeq		13
FR13		Oryza sativa	France	•(RL)	•	•	39844086	39393234	3685	77569	1988	10514	504.9	GCA_002925215.1	Illumina MiSeq	•	32
IE1K		Oryza sativa	USA: AR	•(RL)	•		39600734	39196554	1711	127734	2003	10508	505.3	GCA_002924985.1	Illumina MiSeq		29
IC17		Oryza sativa	USA: AR	•(RL)	•		39534872	39083041	1981	87169	1992	10513	504.2	GCA_002925025.1	Illumina MiSeq		29
ML33		Oryza sativa	Mali	•(RL)	•		39491748	39026968	3431	84247	1995	10453	504.4	GCA_002924965.1	Illumina MiSeq		13
IB49		Oryza sativa	USA: AR	•(RL)	•		39439879	38981343	1648	93401	1992	10544	503.9	GCA_002925045.1	Illumina MiSeq		29
IA1		Oryza sativa	USA: AR	•(RL)	•		39422808	38973126	2230	83221	2009	10482	505.6	GCA_002925085.1	Illumina MiSeq		29
H081a	H08-1a	Oryza sativa	China:Enshi	•(RL)	•		39383118	39383118	2695	153342	2015	10440	506.9	GCA_002218345.1	Illumina HiSeq	•	33
KA131	KA1-3-1	Oryza sativa	Ghana: Kade-abaam	•(RL)	•		39345505	39232267	2079	96967	2015	10544	505.5	GCA_003016705.1	Illumina HiSeq	•	34
MG02		Oryza sativa	India: Mandya	•(RL)	•		39336497	39336497	872	13179	2011	10795	481	GCA_001936075.1	Illumina HiSeq	•	35
YN126311		Oryza sativa	china: Yunnan	•(RL)	•		39313667	39263374	2199	133287	2012	10622	503.7	GCA_003017175.1	Illumina HiSeq	•	34
YN08182c		Oryza sativa	china: Yunnan	•(RL)	•		39311923	39275318	2562	133,37	2008	10565	504.3	GCA_003017125.1	Illumina HiSeq	•	34
YN072310		Oryza sativa	china: Yunnan	•(RL)	•		39303591	39249139	2213	152964	2007	10624	503.6	GCA_003016555.1	Illumina HiSeq	•	34
KA211	KA2-1-1	Oryza sativa	Ghana: Kade-abaam	•(RL)	•		39293993	39199948	1855	110651	2015	10583	504.2	GCA_003016715.1	Illumina HiSeq	•	34
H081c	H08-1c	Oryza sativa	China:Enshi	•(RL)	•		39272241	39141358	2879	147502	2015	10422	507.1	GCA_002218355.1	Illumina HiSeq	•	33
TW111B1	TW-1-1-1-B-1	Oryza sativa	China: Taiwan	•(RL)	•		39264239	39155845	1976	113039	2005	10555	505.7	GCA_003016415.1	Illumina HiSeq	•	34
YN072311		Oryza sativa	china: Yunnan	•(RL)	•		39245967	39204131	2185	134629	2007	10606	503.4	GCA_003017045.1	Illumina HiSeq	•	34
Sar2201	Sar-2-20-1	Oryza sativa	Suriname: Saramacca	•(RL)	•		39283344	39171465	2277	73029	2013	10583	504.3	GCA_003016745.1	Illumina HiSeq	•	34
TW272A1	TW-2-7-2-A-1	Oryza sativa	China: Taiwan	•(RL)	•		39227576	39109702	1861	114183	2005	10538	506.6	GCA_003016465.1	Illumina HiSeq	•	34
TWTN42	TW-TN4-2	Oryza sativa	China: Taiwan	•(RL)	•		39199722	39085022	1886	119451	2011	10520	507.1	GCA_003017025.1	Illumina HiSeq	•	34
Nich274	Nich-2-7-4	Oryza sativa	Suriname: Nickerie	•(RL)	•		39160722	39041562	2037	69790	2014	10561	503.4	GCA_003016725.1	Illumina HiSeq	•	34
Nich232	Nich-2-3-2	Oryza sativa	Suriname: Nickerie	•(RL)	•		39115722	38997640	2154	67305	2014	10552	504	GCA_003016385.1	Illumina HiSeq	•	34
HN19311		Oryza sativa	China: Hunan		•		36657487	36656524	2998	147471	2004	10077	513.606	GCA_000475075.1	Illumina GAIIx		36
FJ81278		Oryza sativa	China: Fujian		•	•	38028932	37882316	1415	156610	1981	10332	508.472	GCA_002368515.1	Illumina HiSeq	•	36
Mo-nwi-55		Oryza sativa	India: North-Western Himalyan region		•		37764501	37764501	7002	10409	2010	11092	461.593	GCA_002021675.1	454		37
V86010		Oryza sativa	Philippines: International Rice Research Institutetissuemycelia		•		38934700	38808164	1924	93412	2008	10476	506.132	GCA_002105295.1	Illumina HiSeq	•	38
B157		Oryza sativa	India: Andhra Pradesh		•		37757427	37757427	5735	15455	1989	10499	490.389	GCA_000832285.1	Illumina HiSeq		39
MG01		Oryza sativa	India: Mandya		•		38999079	38999079	7722	13722	2011	10807	480.474	GCA_000969745.1	Illumina	•	39
MG10		Oryza sativa	India: Mandya		•		38751292	38751292	7631	16651	2013	10540	494.641	GCA_001936435.1	Illumina HiSeq	•	35
GUY11		Oryza sativa	Guyana		•	•	37490204	37391955	1182	180736	1978	10281	510.1	GCA_002368525.1	Illumina HiSeq	•	32
1106.2		Oryza sativa	Japan: Saitama		•		37556816	37556816	5680	16021	1976	10687	487.1	GCA_000734095.1	Illumina GAIIx		Lee,Y.H.
2303.1		Oryza sativa	Japan: Aichi		•		38048501	38048501	6787	14246	1976	10757	483.772	GCA_000734075.1	Illumina GAIIx		Lee,Y.H.
1801.4		Oryza sativa	Japan: Niigata		•		35759866	35759866	8396	8645	1976	10284	440.124	GCA_000734085.1	Illumina GAIIx		Lee,Y.H.
K84-01		Oryza sativa	South Korea: Chonbuk		•		36391227	36391227	8119	9390	1984	10548	448.115	GCA_000734455.1	Illumina GAIIx		Lee,Y.H.
K88-24		Oryza sativa	South Korea: Kangwon		•		36288354	36288354	7725	10514	1988	10542	454.194	GCA_000734495.1	Illumina GAIIx		Lee,Y.H.
K88-07		Oryza sativa	South Korea: Chonbuk		•		35571426	35571426	7624	9888	1988	10500	450.976	GCA_000734575.1	Illumina GAIIx		Lee,Y.H.
K91-13		Oryza sativa	South Korea: Kyongnam		•		36446887	36446887	7603	10608	1991	10669	451.921	GCA_000734515.1	Illumina GAIIx		Lee,Y.H.
K91-30		Oryza sativa	South Korea: Kangwon		•		35669262	35669262	9213	7980	1991	10218	427.719	GCA_000734525.1	Illumina GAIIx		Lee,Y.H.
K96-07		Oryza sativa	South Korea: Kyonggi		•		35613849	35613849	9452	7567	1996	10064	429.911	GCA_000734555.1	Illumina GAIIx		Lee,Y.H.
K91-10		Oryza sativa	South Korea		•		36384190	36384190	7786	10077	1991	10602	444.906	GCA_000734595.1	Illumina GAIIx		Lee,Y.H.
K93-16		Oryza sativa	South Korea: Kyonggi		•		35967056	35967056	8881	8241	1993	10258	433.952	GCA_000734605.1	Illumina GAIIx		Lee,Y.H.
K96-11		Oryza sativa	South Korea: Kyonggi		•		35774258	35774258	9202	7918	1996	10212	430.991	GCA_000734635.1	Illumina GAIIx		Lee,Y.H.
K98-10		Oryza sativa	South Korea: Chungnam		•		37097895	37097895	8594	10036	1998	10629	450.266	GCA_000734655.1	Illumina GAIIx		Lee,Y.H.
401.4		Oryza sativa	Japan: Miyagi		•		36036965	36036965	8275	8875	1976	10377	441.812	GCA_000734165.1	Illumina GAIIx		Lee,Y.H.
903.4		Oryza sativa	Japan: Tochigi		•		36211322	36211322	8248	9108	1976	10431	441.668	GCA_000734185.1	Illumina GAIIx		Lee,Y.H.
4603.4		Oryza sativa	Japan: Kagoshima		•		37593290	37593290	5947	15697	1976	10690	485.526	GCA_000734215.1	Illumina GAIIx		Lee,Y.H.
1836.3		Oryza sativa	Japan: Niigata		•		35818083	35818083	7899	9241	1976	10403	445.685	GCA_000734105.1	Illumina GAIIx		Lee,Y.H.
4403.2		Oryza sativa	Japan		•		36260258	36260258	8416	8416	1976	10400	444.498	GCA_000734155.1	Illumina GAIIx		Lee,Y.H.
JS25		Oryza sativa	China: Jiangsu		•		36863900	36863900	6159	14129	1998	10505	489.766	GCA_000734245.1	Illumina GAIIx		Lee,Y.H.
NX37		Oryza sativa	China: Ningxia		•		35871377	35871377	8518	8745	2001	10384	441.11	GCA_000734265.1	Illumina GAIIx		Lee,Y.H.
ZJ15		Oryza sativa	China: Zhejiang		•		37493836	37493836	6575	14356	1998	10635	491.118	GCA_000734315.1	Illumina GAIIx		Lee,Y.H.
AH06		Oryza sativa	China: Anhui		•		37013264	37013264	6061	14799	2000	10547	489.831	GCA_000734335.1	Illumina GAIIx		Lee,Y.H.
JL10		Oryza sativa	China: Jilin		•		36315912	36315912	8649	8923	2002	10497	440.265	GCA_000734425.1	Illumina GAIIx		Lee,Y.H.
PR72		Oryza sativa	Portugal		•		35801870	35801870	8427	8633	1992	10306	442.321	GCA_000734785.1	Illumina GAIIx		Lee,Y.H.
IT10		Oryza sativa	Italy		•		36255505	36255505	8855	8613	1989	10450	439.497	GCA_000734685.1	Illumina GAIIx		Lee,Y.H.
SC05		Oryza sativa	China: Sichuan		•		36679878	36679878	8190	9793	2001	10666	446.804	GCA_000734275.1	Illumina GAIIx		Lee,Y.H.
GD22		Oryza sativa	China: Guangdong		•		36982960	36982960	7027	11665	2001	10813	452.657	GCA_000734345.1	Illumina GAIIx		Lee,Y.H.
GX01		Oryza sativa	China: Guangxi		•		36788781	36788781	8371	9897	2001	10687	450.621	GCA_000734395.1	Illumina GAIIx		Lee,Y.H.
HN06		Oryza sativa	China: Hunan		•		36113398	36113398	7798	9967	2002	10517	447.155	GCA_000734405.1	Illumina GAIIx		Lee,Y.H.
HB12		Oryza sativa	China: Hubei		•		36716275	36716275	7622	10757	2002	10603	455.387	GCA_000734235.1	Illumina GAIIx		Lee,Y.H.
CQ11		Oryza sativa	China: Chongqing		•		36263528	36263528	8541	8761	2000	10517	442.715	GCA_000734325.1	Illumina GAIIx		Lee,Y.H.
FR13		Oryza sativa	France		•	•	46415939	46415939	46	5357033	1988	12023	401.3	GCA_900474655.2	Nanopore	•	Win,J.
FJ81278		Oryza sativa	China: Fujian		•	•	43846566	43846566	54	4134126	1981	11148	528.4	GCA_002368475.1	PacBio	•	40
GUY11		Oryza sativa	Guyana		•	•	42869699	42869699	56	3275692	1978	10981	533.2	GCA_002368485.1	PacBio	•	40
EI9411		Eleusine indica	China: Fujian		•(EL)		40306145	40147576	1661	81416	1994	NCd	NC	GCA_001548775.1	Illumina HiSeq	•	16
EI9604		Eleusine indica	China: Zhejiang		•(EL)		41601338	41424407	1346	100075	1996	NC	NC	GCA_001548785.1	Illumina HiSeq	•	16
B51		Eleusine indica	Bolivia: Quirusillas		•(EL)		43052761	42623297	2827	41323	2012	NC	NC	GCA_002925415.1	llumina MiSeq		29
G22		Eleusine indica	Japan		•(EL)		41421252	40934148	2453	72869	1976	NC	NC	GCA_002925165.1	Illumina MiSeq		13
MG04		Eleusine coracana	India: Bangalore		•(EL)		39881187	39881187	41689	1430	2012	NC	NC	GCA_001936935.1	Illumina HiSeq	•	35
MG12		Eleusine coracana	India: Bangalore		•(EL)		41157244	41157244	8972	13362	2013	NC	NC	GCA_001936955.1	Illumina HiSeq	•	35
PH42		Eleusine coracana	Philippines		•(EL)		43288804	42320827	2757	45834	1983	NC	NC	GCA_002924865.1	Illumina MiSeq		10
SSFL02	SSFL02-1	Stenotaphrum secundatum	USA: Orlando, FL		•		40503645	39916626	2106	69844	2002	NC	NC	GCA_002924795.1	llumina MiSeq		29
SSFL14-3		Stenotaphrum secundatum	USA: New Smyrna, FL		•		42713036	41978743	2635	72801	2014	NC	NC	GCA_002924785.1	llumina MiSeq		13
SV9610		Setaria viridis	China: Zhejiang		•(SL)		39325514	39126262	1546	154236	1996	NC	NC	GCA_001548845.1	Illumina HiSeq	•	16
SV9623		Setaria viridis	China: Zhejiang		•(SL)		39376824	39209190	1514	145603	1996	NC	NC	GCA_001548855.1	Illumina HiSeq	•	16
MG08		Setaria italica	India: Mandya		•		39560686	39560686	9609	12600	2012	NC	NC	GCA_001936555.1	Illumina HiSeq	•	35
MG07		Cenchrus celiaris	India: Bangalore		•		43171008	43171008	14029	10595	2013	NC	NC	GCA_001936455.1	Illumina HiSeq	•	35
Bd8401		Brachiaria distachya	Philippines		•		41268497	40509499	2898	204898	1984	NC	NC	GCA_002925405.1	Illumina MiSeq		13
Bm88324		Brachiaria mutica	Philippines		•		41379149	40625745	1731	267242	1988	NC	NC	GCA_002925385.1	Illumina MiSeq		13
G17		Eragrostis curvula	Japan		•		42055317	41207659	2593	77760	1976	NC	NC	GCA_002925205.1	Illumina MiSeq		12
VO107		Digitaria sanguinalis	USA: TX		•		41449300	40627515	4481	32490	1981	NC	NC	GCA_002924675.1	Illumina GAII		13
DsLIZ		Digitaria sanguinalis	USA: Lexington, KY		•		46838708	45800863	2582	57290	2000	NC	NC	GCA_002925245.1	Illumina MiSeq		29
PM1		Pennisetum americanum	USA: GA		•		47558771	46398167	3269	63894	1990	NC	NC	GCA_003013045.1	Illumina HiSeq		13
a48 Iso, the 48 isolates which were used in the population genetic statistics and gene pool analysis between RL and NRL.
bAVR, these isolates were used to analyze the highly polymorphic distribution of 11 cloned AVR genes in M. oryzae.
cN&S, both the NGS and SMRT sequencing data of FR13, GUY11 and FJ81278 were used to evaluate the influence of different sequencing techniques on the results of gene pool analysis.
dNC, these cases are not covered in this article.
