# Supplementary material for: Comparative Genomics and Gene Pool Analysis Reveal the Decrease of Genome Diversity and Gene Number in Rice Blast Fungi by Stable Adaption with Rice
Source: J Fungi (Basel). 2021 Dec 22;8(1):5. doi: 10.3390/jof8010005 (PMC8778285; doi:10.3390/jof8010005)
Supplement: Supplementary file 1 [file jof-08-00005-s001.zip › jof-1470822-supplementary/Table S2.xlsx]

## Sheet: Sheet1
Table S2. Statistics of SNPs number scanned by comparing 48 isolates with different reference genomes.
isolate	SNPs (VS B71 GCA_004785725.2)	SNPs (VS 70-15)	Host	isolate	SNPs (VS 70-15)	Host
B71	\	268555	Triticum aestivum	KJ201	12118	Oryza sativa
BdMeh16-1	679	269960	Triticum aestivum	98-06	11486	Oryza sativa
BdJes16-1	981	268412	Triticum aestivum	IB33	12179	Oryza sativa
BdBar16-1	1212	269396	Triticum aestivum	FR13	11716	Oryza sativa
Br130	56501	250388	Triticum aestivum	IE1K	12950	Oryza sativa
Py5020	64135	243920	Triticum aestivum	IC17	13145	Oryza sativa
Py22.1	85966	257961	Triticum aestivum	ML33	13068	Oryza sativa
WHTQ	86056	259645	Triticum aestivum	IB49	10861	Oryza sativa
Br7	87132	253577	Triticum aestivum	IA1	12955	Oryza sativa
Br80	100225	251340	Triticum aestivum	H081a	14096	Oryza sativa
T25	115351	259434	Triticum aestivum	KA131	12899	Oryza sativa
WBKY11-15	126201	305500	Triticum aestivum	MG02	23569	Oryza sativa
B2	126320	250488	Triticum aestivum	YN126311	12746	Oryza sativa
P3	124038	250142	Triticum durum	YN08182c	12649	Oryza sativa
CHW	113012	254506	Lolium perenne	YN072310	12421	Oryza sativa
CHRF	114131	252657	Lolium perenne	KA211	11769	Oryza sativa
HO	117040	252375	Lolium perenne	H081c	14548	Oryza sativa
GG11	117780	251769	Lolium perenne	TW111B1	12890	Oryza sativa
LpKY97	118324	254066	Lolium perenne	YN072311	13764	Oryza sativa
FH	119764	253471	Lolium perenne	Sar2201	13483	Oryza sativa
PL2-1	124322	248197	Lolium multiﬂorum	TW272A1	12972	Oryza sativa
PL3-1	126960	253126	Lolium multiﬂorum	TWTN42	12350	Oryza sativa
P-0028	105179	259055	Bromus tectorum	Nich274	10277	Oryza sativa
P-0029	52609	255833	Bromus tectorum	Nich232	10835	Oryza sativa
cover reference sites	350902	492292		cover reference sites	77248
