# Supplementary material for: Comparative Genomics and Gene Pool Analysis Reveal the Decrease of Genome Diversity and Gene Number in Rice Blast Fungi by Stable Adaption with Rice
Source: J Fungi (Basel). 2021 Dec 22;8(1):5. doi: 10.3390/jof8010005 (PMC8778285; doi:10.3390/jof8010005)
Supplement: Supplementary file 1 [file jof-08-00005-s001.zip › jof-1470822-supplementary/Table S3.xlsx]

## Sheet: Sheet1
Table S3. Correlation analyses between four genomic features and the number of shared genes in RL and NRL.
Lineage	Features	Gene numbers Gene numbers
		Spearman
		ρ	Sig
NRL	Genome size	0.358	0.085
	Genome size(ungapped)	0.262	0.216
	Scaffold(contig) number	0.112	0.602
	N50	0.228	0.284
RL	Genome size	-0.29	0.17
	Genome size(ungapped)	0.041	0.849
	Scaffold(contig) number	0.332	0.113
	N50	-0.381	0.066
