# Supplementary material for: Comparative Genomics and Gene Pool Analysis Reveal the Decrease of Genome Diversity and Gene Number in Rice Blast Fungi by Stable Adaption with Rice
Source: J Fungi (Basel). 2021 Dec 22;8(1):5. doi: 10.3390/jof8010005 (PMC8778285; doi:10.3390/jof8010005)
Supplement: Supplementary file 1 [file jof-08-00005-s001.zip › jof-1470822-supplementary/Table S5.xlsx]

## Sheet: Sample_2
Table S5. Expression of 25 NRL Specific genes in field samples collected during wheat blast epidemic in Bangladesh 2016.
GeneID	Sample_2 Asymptomatic			Sample_2 Symptomatic
	Sbjct	E value	Score	Sbjct	E value	Score
LXOQ01000012.g1861|B71	TR33271|c1_g1_i2	2e-78	265	TR21127|c1_g1_i1	8e-86	286
LXOQ01000297.g10294|B71	TR55723|c0_g1_i1	1e-66	205	TR12503|c0_g1_i1	5e-88	259
LXOQ01000036.g4099|B71	TR30699|c1_g1_i1	3e-34	129	TR9475|c1_g2_i1	0	957
LXOQ01000001.g47|B71	TR7095|c0_g1_i1	1e-22	97.4	TR107890|c0_g1_i1	2e-28	115
LXOQ01000145.g8491|B71	TR49036|c0_g1_i1	8e-36	137	TR12670|c0_g1_i1	8e-115	377
LXOQ01000045.g4676|B71	TR61391|c1_g1_i1	6e-28	111	TR69084|c0_g1_i1	2e-58	194
LXOQ01000115.g7730|B71				TR15710|c0_g1_i1	3e-16	79.3
LXOQ01000090.g6889|B71				TR27363|c0_g1_i1	5e-65	207
LXOQ01000092.g6949|B71				TR65739|c0_g2_i1	3e-128	410
LXOQ01000134.g8221|B71				TR42610|c0_g1_i1	5e-21	93.2

## Sheet: Sample_5
Table S5. Expression of 25 NRL Specific genes in field samples collected during wheat blast epidemic in Bangladesh 2016.
GeneID	Sample_5 Asymptomatic			Sample_5 Symptomatic
	Sbjct	E value	Score	Sbjct	E value	Score
LXOQ01000012.g1861|B71	TR45643|c2_g8_i1	4e-40	151	TR62947|c2_g1_i1	3e-55	193
LXOQ01000297.g10294|B71	TR50998|c0_g1_i1	6e-48	154	TR75377|c0_g1_i1	5e-133	379
LXOQ01000036.g4099|B71	TR58606|c0_g1_i1	8e-27	107	TR137724|c0_g2_i1	0	955
LXOQ01000001.g47|B71				TR2382|c0_g1_i1	6e-28	115
LXOQ01000145.g8491|B71				TR73363|c0_g2_i1	4e-82	280
LXOQ01000115.g7730|B71				TR50371|c1_g1_i1	3e-18	81.3
PJXR01000003.1.g6141|WBKY11-15				TR2210|c0_g1_i1	5e-17	71.2
LXOQ01000090.g6889|B71				TR96170|c0_g1_i1	0	626
PJYW01002091.1.g3962|Br130				TR25097|c0_g2_i1	2e-22	92
LXOQ01000092.g6949|B71				TR141543|c1_g1_i2	0	778
LXOQ01000126.g8039|B71				TR53857|c0_g1_i1	3e-83	253
LXOQ01000045.g4676|B71				TR21344|c1_g1_i1	7e-61	199
LXOQ01000045.g4682|B71				TR92575|c0_g1_i1	0	1564
LXOQ01000175.g9086|B71				TR157170|c0_g1_i1	4e-30	121
LXOQ01000025.g3232|B71				TR153437|c0_g1_i1	1e-32	127
LXOQ01000250.g10054|B71				TR15039|c0_g1_i1	2e-27	102
LXOQ01000134.g8221|B71				TR122306|c3_g1_i1	2e-20	93.2
LXOQ01000070.g6004|B71				TR40950|c1_g1_i1	5e-11	60.1
LXOQ01000126.g8020|B71				TR30291|c0_g1_i1	4e-12	68.9

## Sheet: Sample_7
Table S5. Expression of 25 NRL Specific genes in field samples collected during wheat blast epidemic in Bangladesh 2016.
GeneID	Sample_7 Asymptomatic			Sample_7 Symptomatic
	Sbjct	E value	Score	Sbjct	E value	Score
LXOQ01000012.g1861|B71	TR50326|c2_g1_i2	3e-86	290	TR34018|c1_g1_i1	6e-75	252
LXOQ01000297.g10294|B71	TR37896|c0_g1_i1	1e-53	170	TR80913|c0_g1_i1	6e-53	170
LXOQ01000036.g4099|B71	TR17740|c0_g1_i1	2e-17	79.7	TR66938|c0_g3_i1	3e-176	546
LXOQ01000145.g8491|B71	TR60386|c0_g1_i1	8e-14	71.6	TR5951|c0_g2_i1	5e-140	447
LXOQ01000001.g47|B71				TR5759|c0_g2_i1	2e-28	115
LXOQ01000115.g7730|B71				TR100881|c0_g1_i1	2e-26	99.4
LXOQ01000092.g6949|B71				TR49742|c0_g1_i2	5e-61	207
LXOQ01000045.g4676|B71				TR47310|c0_g1_i1	2e-58	194
LXOQ01000145.g8490|B71				TR102154|c0_g1_i1	6e-12	62.8
LXOQ01000092.g6943|B71				TR96332|c0_g1_i1	2e-15	67.4
LXOQ01000025.g3232|B71				TR78810|c0_g1_i1	8e-23	97.1
LXOQ01000134.g8221|B71				TR91201|c0_g1_i1	5e-15	73.6

## Sheet: Sample_12
Table S5. Expression of 25 NRL Specific genes in field samples collected during wheat blast epidemic in Bangladesh 2016.
GeneID	Sample_12 Asymptomatic			Sample_12 Symptomatic
	Sbjct	E value	Score	Sbjct	E value	Score
LXOQ01000012.g1861|B71	TR7071|c2_g1_i1	8e-77	259	TR11217|c0_g1_i1	1e-121	385
LXOQ01000297.g10294|B71	TR65920|c0_g1_i1	4e-59	184	TR217224|c0_g1_i1	7e-132	379
LXOQ01000036.g4099|B71	TR62041|c0_g1_i1	2e-124	392	TR134139|c0_g1_i2	0	999
LXOQ01000001.g47|B71	TR66126|c0_g1_i1	1e-22	99	TR125305|c0_g3_i1	3e-59	200
LXOQ01000145.g8491|B71				TR109181|c1_g1_i1	1e-149	445
LXOQ01000115.g7730|B71				TR183953|c0_g1_i1	1e-34	122
PJXR01000003.1.g6141|WBKY11-15				TR171808|c0_g1_i1	7e-23	88.6
LXOQ01000090.g6889|B71				TR165180|c0_g1_i1	0	1068
PJYW01002091.1.g3962|Br130				TR20677|c0_g1_i1	1e-20	92
LXOQ01000092.g6949|B71				TR120695|c1_g1_i1	0	771
LXOQ01000126.g8039|B71				TR167107|c0_g1_i1	1e-151	432
LXOQ01000045.g4676|B71				TR32020|c0_g1_i1	1e-66	224
LXOQ01000045.g4682|B71				TR148692|c0_g2_i1	0	1649
LXOQ01000092.g6972|B71				TR188034|c0_g1_i1	1e-51	162
LXOQ01000070.g6013|B71				TR68431|c1_g1_i1	5e-23	86.3
LXOQ01000145.g8490|B71				TR228933|c0_g1_i1	1e-69	211
LXOQ01000175.g9086|B71				TR119060|c1_g1_i1	2e-48	160
LXOQ01000250.g10052|B71				TR131320|c0_g1_i1	4e-55	172
LXOQ01000148.g8572|B71				TR33941|c0_g1_i1	4e-42	138
LXOP01000734.g10353|BdMeh16-1				TR218534|c0_g1_i1	3e-77	228
LXOQ01000092.g6943|B71				TR63203|c0_g1_i1	2e-37	126
LXOQ01000025.g3232|B71				TR72567|c0_g1_i1	2e-32	127
LXOQ01000093.g6994|B71				TR16594|c0_g1_i1	8e-28	100
LXOQ01000250.g10054|B71				TR3641|c0_g1_i1	7e-62	190
PJYB01000097.1.g10701|P3				TR58890|c0_g1_i1	9e-13	63.2
LXOQ01000134.g8221|B71				TR31358|c0_g2_i1	3e-20	93.2
LXOQ01000115.g7731|B71				TR102397|c0_g1_i1	4e-16	70.9
