# Supplementary material for: Comparative Genomics and Gene Pool Analysis Reveal the Decrease of Genome Diversity and Gene Number in Rice Blast Fungi by Stable Adaption with Rice
Source: J Fungi (Basel). 2021 Dec 22;8(1):5. doi: 10.3390/jof8010005 (PMC8778285; doi:10.3390/jof8010005)
Supplement: Supplementary file 1 [file jof-08-00005-s001.zip › jof-1470822-supplementary/Table S6.xlsx]

## Sheet: Sheet1
Table S6. Expression of 7 RL Specific genes during the compatible interaction between 98-06 and rice plants (cv. CO-39).
GeneID	Ref_70-15 (MG8)	E value	Score	MYa (RPKM)	Co_0hb (RPKM)	Co_8h (RPKM)	Co_24h (RPK)	Co_48h (RPKM)	Co_72h (RPKM)
PJYJ01001126.1.g658|IB33	MGG_15976	2e-94	302	0.9	0	1.3	0	5.12	18.52
NKQF01001308.1.g4156|H081a	MGG_08715	6e-18	73	0	0	0	1699.23	291.27	292.64
MQQY01000452.1.g7555|YN126311	MGG_15335	1e-155	433	0.16	0	0	0	0	0
KK214814.1.g3|KJ201	MGG_15793	3e-84	241	12.07	10.32	2424.78	2004.22	668	0
NKQF01001337.1.g4370|H081a	MGG_15976	0	1306	0.9	0	1.3	0	5.12	18.52
KK214876.1.g6862|KJ201	MGG_14295	0	573	0.38	0	0	0	0	0
KK214905.1.g7892|KJ201	MGG_05841	0	788	0.4	0.68	0	0	0	41.1
aMY,mycelium.
bCo_0h to Co_72h,conidial infection at 0 h, 8 h, 24 h, 48 h, and 72 h post inoculation.
