# Supplementary material for: Comparative Genomics and Gene Pool Analysis Reveal the Decrease of Genome Diversity and Gene Number in Rice Blast Fungi by Stable Adaption with Rice
Source: J Fungi (Basel). 2021 Dec 22;8(1):5. doi: 10.3390/jof8010005 (PMC8778285; doi:10.3390/jof8010005)
Supplement: Supplementary file 1 [file jof-08-00005-s001.zip › jof-1470822-supplementary/Table S7.xlsx]

## Sheet: Sheet1
Table S7. Classification of genes related to host adaptation for M. oryzae with annotation.
Favorable genes for RL with annotation		Favorable genes for NRL with annotation		Classfication
Gene ID	EggNOG HMM Description	Gene ID	EggNOG HMM Description
KN711274.1.g9506|98-06n	Ankyrin Repeat	LXOQ01000126.g8020|B71	Heterokaryon incompatibility protein (HET)	Recognition
PJXR01000002.1.g3573|WBKY11-15	Fha domain containing protein	LXOQ01000126.g8032|B71	Heterokaryon incompatibility protein (HET)
		LXOQ01000213.g9629|B71	Inherit from ascNOG: Conserved glycine-rich protein
		PJXX01000017.1.g2186|PL3-1	intracellular hyphae protein 1 with LysM
LXOQ01000010.g1604|B71	ChtBD1	PJXP01001393.1.g1127|WHTQ	chitin synthase activator	Cell wall modification
JRBC01000817.1.g10328|98-06n	Pfam:Chitosanase	LXOQ01000100.g7227|B71	alpha/beta hydrolase fold
		LXOQ01000092.g6973|B71	Glyco_18
		LXOQ01000145.g8491|B71	Glycosyl hydrolase family 65 central catalytic domain
		LXOQ01000021.g2838|B71	Inherit from COG: Hydrolase
		LXOQ01000051.g5057|B71	Pectinesterase
		LXOQ01000001.g47|B71	Fasciclin domain
KN711274.1.g9509|98-06n	ATP-dependent serine protease	PJYE01000767.1.g9355|ML33	Caspase domain	Peptidase
MILZ01000116.1.g3449|Py22.1	Inherit from COG: peptidase (S8 and S53, subtilisin, kexin, sedolisin	MQPW01001385.1.g2236|Sar2201	Caspase domain
		LXOQ01000145.g8490|B71	Serine hydrolase (FSH1)
KK214824.1.g2534|KJ201	SRSF protein kinase	MQQX01001072.1.g651|YN08182c	Choline/ethanolamine kinase	Kinase
KK214814.1.g187|KJ201	STYKc
KK214846.1.g4711|KJ201	Fic/DOC family			AMPylation
KK214876.1.g6862|KJ201	ATPase family associated with various cellular activities (AAA)			Transport
PJYE01000126.1.g1180|ML33	outer membrane autotransporter
KK214907.1.g8671|KJ201	Importin
		LXOQ01000070.g6015|B71	BTB/POZ domain	Transcription factor
		LXOQ01000284.g10230|B71	Fungal Zn(2)-Cys(6) binuclear cluster domain
		KN711284.1.g10009|98-06n	Inherit from sordNOG: NmrA-like family
		LXOQ01000297.g10294|B71	Glutathione-dependent formaldehyde-activating enzyme	Thiol metabolism
		LXOQ01000025.g3232|B71	Inherit from euNOG: Thioesterase domain
		LXOQ01000284.g10231|B71	Thioesterase domain
		LXOQ01000012.g1861|B71	Phenylalanine ammonia-lyase (PAL)	Aromatic metaboolism
		LXOQ01000382.g10525|B71	Nucleoside-diphosphate-sugar epimerase	Nucleotide metabolism
		PJXR01000011.1.g2103|WBKY11-15	Pfam:RnaseH
		MKZV01000343.1.g9525|P-0028	RelA_SpoT
		LXOQ01000162.g8865|B71	Inherit from meNOG: multicellular organismal development ( Ribonuclease H-like protein )
		PJYR01000620.1.g8532|FR13	SET domain	Histone Methylation
		LXOQ01000070.g6004|B71	50S ribosome-binding GTPase	Ribosome assembly
		LXOQ01000036.g4099|B71	Fatty acid synthase, alpha subunit	Fatty acid synthesis
PJXR01000017.1.g3148|WBKY11-15	Nitrilase family, member 2			Nitriles metabolism
KK214876.1.g7278|KJ201	Sarcosine oxidase			Sarcosine metabolism
		LXOQ01000092.g6949|B71	Hydantoinase/oxoprolinase N-terminal region	Unknown
		LXOQ01000394.g10544|B71	KR domain
